# Supplementary material for: Mobile phone signal exposure triggers a hormesis-like effect in Atm+/+ and Atm−/− mouse embryonic fibroblasts
Source: Sci Rep. 2016 Nov 18;6:37423. doi: 10.1038/srep37423 (PMC5114646; doi:10.1038/srep37423)
Supplement: Supplementary Tables [file srep37423-s2.xls]

## Sheet: Supplementary Table S1
Supplementary Table S1. Gray scale scanning values of Xrcc1 and b-actin in the blots showed in Supplementary Figure S1.
	Atm+/+ MEFs									Atm-/- MEFs
RF-EMF	1 h		12 h		24 h		36 h			1 h		12 h		24 h		36 h
	sham	exposure	sham	exposure	sham	exposure	sham	exposure		sham	exposure	sham	exposure	sham	exposure	sham	exposure
Replication 1
xrcc1	1.8	1.95	0.76	0.58	0.38	0.39				0.98	0.92	1.32	2.13	2.4	0.94
actin	25.36	23.25	22.51	19.32	28.77	27.87				22.14	27.83	31.83	34.14	45.25	40.27
xrcc1/actin	0.0709779	0.083871	0.0337628	0.0300207	0.0132082	0.0139935				0.0442638	0.0330579	0.0414703	0.0623902	0.0530387	0.0233424
value/sham	1	1.18165	1	0.889166	1	1.05946				1	0.746838	1	1.50445	1	0.440102
Replication 2
xrcc1	0.22	0.23	0.26	0.16	0.18	0.29	0.15	0.17		0.22	0.19	0.18	0.42	0.66	0.3	0.24	0.29
actin	90.96	72.59	82.27	53.11	59.42	77.55	65.32	98.45		23.88	20.21	20.56	13.59	19.29	18.86	17.15	18.04
xrcc1/actin	0.00241865	0.00316848	0.00316033	0.00301262	0.00302928	0.00373952	0.00229639	0.00172676		0.00921273	0.00940129	0.00875486	0.0309051	0.0342146	0.0159067	0.0139942	0.0160754
value/sham	1	1.31002	1	0.953261	1	1.23446	1	0.751949		1	1.02047	1	3.53005	1	0.464909	1	1.14872
Replication 3
xrcc1	0.61	1.04	0.33	0.07	0.35	0.23	0.66	0.76		16.13	17.83	16.74	18.35	16.66	14.98	16.03	15.02
actin	21.08	21.09	17.19	7.95	16.7	12.57	21.33	26.2		231.76	239.93	241.19	254.7	245.3	242.01	245.48	248.39
xrcc1/actin	0.0289374	0.0493125	0.0191972	0.00880503	0.0209581	0.0182975	0.0309423	0.0290076		0.0695979	0.0743133	0.0694059	0.0720455	0.0679168	0.0618983	0.0653006	0.0604694
value/sham	1	1.70411	1	0.458662	1	0.873054	1	0.937474		1	1.06775	1	1.03803	1	0.911383	1	0.926016
Replication 4
xrcc1	14.84	19.18	18.11	17.1	18.52	15.33	17.87	12.8		6.87	6.78	7.07	9.19	11.37	8.73	10	6.9
actin	199.7	219.06	223.89	225.71	218.32	196.33	246.77	232.9		103.05	101.74	104.4	105.72	110.16	112.82	111.94	112.88
xrcc1/actin	0.0743115	0.0875559	0.0808879	0.0757609	0.0848296	0.0780828	0.0724156	0.0549592		0.0666667	0.0666405	0.0677203	0.0869277	0.103214	0.0773799	0.0893336	0.0611269
value/sham	1	1.17823	1	0.936616	1	0.920467	1	0.758941		1	0.999607	1	1.28363	1	0.749707	1	0.684254

## Sheet: Supplementay Table S2
Supplementary Table S2. Gray scale scanning values of p-Xrcc1 and b-actin in the blots showed in Supplementary Figure S2.
	Atm+/+ MEFs									Atm-/- MEFs
RF-EMF	1 h		12 h		24 h		36 h			1 h		12 h		24 h		36 h
	sham	exposure	sham	exposure	sham	exposure	sham	exposure		sham	exposure	sham	exposure	sham	exposure	sham	exposure
Replication 1
p-xrcc1	0.01	0.02	0.05	0.05	0.05	0.05	0.02	0.01		0.02	0.04	0.02	0.03	0.04	0.05	0.05	0.04
actin	1.25	1.09	1.48	1.41	1.55	1.84	1.74	1.18		0.84	0.86	0.74	0.67	0.85	0.98	0.96	0.97
pxrcc1/actin	0.008	0.0183486	0.0337838	0.035461	0.0322581	0.0271739	0.0114943	0.00847458		0.0238095	0.0465116	0.027027	0.0447761	0.0470588	0.0510204	0.0520833	0.0412371
value/sham	1	2.29358	1	1.04965	1	0.842391	1	0.737288		1	1.95349	1	1.65672	1	1.08418	1	0.791753
Replication 2
p-xrcc1	0.02	0.03	0.04	0.02	0.04	0.03	0.02	0.02		2.88	3.18	3.4	4.01	2.85	2.7	2.56	2.62
actin	1	1.02	1.12	0.75	0.99	1.01	0.98	1.13		231.76	239.93	241.19	254.7	245.3	242.01	245.48	248.39
pxrcc1/actin	0.02	0.0294118	0.0357143	0.0266667	0.040404	0.029703	0.0204082	0.0176991		0.0124266	0.0132539	0.0140968	0.015744	0.0116184	0.0111566	0.0104285	0.0105479
value/sham	1	1.47059	1	0.746667	1	0.735149	1	0.867257		1	1.06657	1	1.11685	1	0.960247	1	1.01145
Replication 3
p-xrcc1	3.78	6.2	6.04	5.76	5.52	3.47	3.44	2.93		3.06	3.35	4.17	5.39	6.71	5.76	6.11	4.06
actin	199.7	219.08	223.89	225.71	218.32	196.33	246.77	232.9		93.09	92.24	96.66	79.86	118.54	108.86	109.57	107.04
pxrcc1/actin	0.0189284	0.0283002	0.0269775	0.0255195	0.025284	0.0176743	0.0139401	0.0125805		0.0328714	0.0363183	0.0431409	0.0674931	0.0566054	0.052912	0.0557634	0.0379297
value/sham	1	1.49512	1	0.945953	1	0.699032	1	0.902468		1	1.10486	1	1.56448	1	0.934752	1	0.68019
